# Supplementary material for: Removal of Antibiotics and Nutrients by Vetiver Grass (Chrysopogon zizanioides) from a Plug Flow Reactor Based Constructed Wetland Model
Source: Toxics. 2021 Apr 15;9(4):84. doi: 10.3390/toxics9040084 (PMC8071396; doi:10.3390/toxics9040084)
Supplement: Supplementary file 1 [file toxics-09-00084-s001.zip]

Archive with 1 entries (1 files):
- toxics-1158425-supplementary.pdf
